# Supplementary material for: A comprehensive signature based on endoplasmic reticulum stress-related genes in predicting prognosis and immunotherapy response in melanoma
Source: Sci Rep. 2023 May 22;13:8232. doi: 10.1038/s41598-023-35031-9 (PMC10203260; doi:10.1038/s41598-023-35031-9)
Supplement: Supplementary file 5 — Supplementary Table S4. [file 41598_2023_35031_MOESM5_ESM.xls]

## Sheet: Sheet1
Table S4. Genes associated with OS of melanamo patients in the univaraiate cox regression analysis.
gene	HR	HR.95L	HR.95H	pvalue
EIF2AK3	0.663981	0.525365	0.839171	0.000608961
ERN1	0.699541	0.515878	0.948591	0.0214701
HERPUD1	0.767836	0.627466	0.939608	0.0103262
HSP90B1	0.811307	0.681511	0.965822	0.0187265
TNF	0.630291	0.482788	0.82286	0.000690561
SYVN1	0.654562	0.487687	0.878536	0.00476635
ATP2A3	0.837135	0.751798	0.932158	0.00119268
CAT	0.788909	0.664096	0.937181	0.00696937
SAR1B	0.65041	0.495296	0.854102	0.00197161
NFE2L2	0.740076	0.601211	0.911016	0.00452638
ITPR1	0.750587	0.633531	0.88927	0.000911257
PRNP	0.827101	0.73338	0.932799	0.00197673
ERP29	1.32632	1.02634	1.71397	0.0308735
SERP1	0.660945	0.5213	0.837999	0.000627485
PDIA3	0.780133	0.631806	0.963282	0.0210187
TARDBP	0.652153	0.451586	0.941802	0.0226235
MAP3K5	0.773163	0.651599	0.917406	0.00320163
SERPINA1	0.843369	0.770849	0.922711	0.00020446
ERP44	0.644594	0.500133	0.830783	0.000694066
DERL1	0.639188	0.459749	0.888661	0.00776629
CASP4	0.788568	0.666282	0.933296	0.00572874
CASP3	0.691496	0.564864	0.846517	0.000350871
ERAP1	0.724835	0.619001	0.848763	6.44e-05
DSP	1.11807	1.03666	1.20587	0.00380971
HLA-DRB1	0.823643	0.767754	0.8836	6.24e-08
KDELR1	1.51839	1.12327	2.0525	0.00660979
MIA2	0.12008	0.0438512	0.328822	3.72e-05
DERL3	0.797884	0.707247	0.900136	0.000242494
SEC16A	1.35311	1.02013	1.79478	0.0358859
MBTPS2	0.741906	0.591748	0.930169	0.00967157
ERLEC1	0.667067	0.563486	0.789687	2.57e-06
SEL1L	0.755489	0.63102	0.904508	0.00226843
LMAN1	0.796438	0.666784	0.951303	0.0120509
ERN2	5.86835	1.56394	22.0197	0.00872093
SOD2	0.687708	0.593937	0.796284	5.57e-07
SELENOS	0.708394	0.548402	0.915061	0.00830078
CREB3L1	1.14344	1.02015	1.28164	0.0212989
SEC23B	0.78636	0.638773	0.968046	0.0234408
CD4	0.813191	0.737832	0.896247	3.08e-05
PSEN2	1.26036	1.08953	1.45797	0.00184706
ERAP2	0.834657	0.763247	0.912747	7.48e-05
SPP1	0.931657	0.879195	0.987248	0.0166673
DNAJB9	0.691969	0.583934	0.819992	2.12e-05
JUP	1.13392	1.02294	1.25693	0.0167726
SLC26A2	0.801409	0.716042	0.896953	0.000116968
DNAJB1	1.28271	1.02049	1.61232	0.0328574
EDEM1	0.738368	0.625814	0.871165	0.000325074
GLA	1.2417	1.00661	1.5317	0.0432329
ERO1B	0.712569	0.575942	0.881607	0.00180749
SELENOK	0.635644	0.505289	0.799628	0.000109039
PLN	0.852969	0.755068	0.963563	0.0105678
EIF2AK2	0.709498	0.581445	0.865752	0.000726244
GJB2	1.07631	1.01373	1.14275	0.0161172
MTTP	0.564918	0.339108	0.941094	0.0282988
UBC	0.662204	0.496496	0.883218	0.00503029
CASP8	0.617715	0.499382	0.764088	9e-06
SIRT1	0.711124	0.571075	0.885519	0.00231562
KCNJ11	0.656284	0.43843	0.982389	0.0407278
VAPB	0.781986	0.625981	0.97687	0.0303042
SIGMAR1	1.26308	1.04987	1.51958	0.0132905
DSC2	1.29273	1.11943	1.49286	0.000471847
SERPINA3	0.734813	0.567319	0.951757	0.0195654
LRRK2	0.664386	0.547116	0.806792	3.68e-05
CSTB	1.24701	1.09653	1.41814	0.000766981
CHERP	1.33096	1.0079	1.75757	0.0438592
MAPK10	1.47112	1.04877	2.06355	0.0253664
BAK1	1.3043	1.00233	1.69724	0.0480091
GJA1	1.11621	1.01701	1.22508	0.0206031
PPP1R15B	0.749559	0.603735	0.930605	0.00901445
AKT1	1.3636	1.04643	1.77691	0.0216802
C1S	0.878422	0.806647	0.956585	0.00287743
ALG1	1.65607	1.21875	2.2503	0.00126195
DPM1	0.679341	0.541565	0.852169	0.000828032
KCNE1	0.198089	0.0615216	0.63781	0.00665261
C1R	0.862355	0.785194	0.947099	0.00195877
IL7	0.651947	0.472995	0.898604	0.00897508
UBE2J1	0.693523	0.572996	0.839402	0.000171751
HSPB1	1.18013	1.00814	1.38145	0.0393154
NOX4	0.767042	0.665276	0.884375	0.0002603
HSD11B1	0.734542	0.630954	0.855136	6.96e-05
SEC62	0.708246	0.588794	0.851932	0.000251909
EBP	1.24555	1.02658	1.51124	0.0260251
TAP1	0.812603	0.737573	0.895265	2.69e-05
ITPR2	0.809394	0.694115	0.943817	0.00698484
TAPBP	0.757648	0.655218	0.876091	0.000180414
SLC8A1	0.432385	0.282841	0.660995	0.000108031
BNIP1	0.660929	0.465409	0.938587	0.0206598
EGFR	1.15747	1.01005	1.32641	0.0353992
NR3C1	0.717258	0.603589	0.852333	0.000160043
AKAP9	0.779098	0.653099	0.929406	0.00554823
TGFB1	0.846139	0.747028	0.9584	0.00857782
CST3	0.816831	0.70223	0.950136	0.00871239
NFKB1	0.789072	0.62977	0.988671	0.039495
CCL2	0.836068	0.758404	0.921686	0.000318926
BBC3	1.24904	1.04699	1.49009	0.0135094
SEC63	0.763048	0.602266	0.966754	0.0250894
MAPK9	0.634769	0.471645	0.854312	0.00270915
HLA-B	0.82764	0.76683	0.893273	1.18e-06
CEBPB	0.758654	0.636946	0.903618	0.0019618
JPH2	1.42271	1.10028	1.83962	0.00717101
TRIP11	0.729585	0.588195	0.904963	0.00412371
TLR4	0.754375	0.653539	0.870769	0.000118044
HSD11B2	1.58243	1.28537	1.94814	1.51e-05
UBB	1.2337	1.02731	1.48156	0.0245479
RTN1	0.66383	0.545989	0.807104	3.97e-05
ESR1	0.334532	0.152295	0.734834	0.00638403
PRKAA1	0.721984	0.588567	0.885644	0.0017784
EDEM3	0.805705	0.675108	0.961567	0.0166513
PLOD2	0.861311	0.755764	0.981598	0.0251927
CD40	0.76891	0.685771	0.86213	6.77e-06
IFNG	0.649715	0.539172	0.782921	5.85e-06
COL1A1	1.08957	1.01237	1.17265	0.0221482
ALG13	0.564294	0.4125	0.771947	0.000344879
CXCR4	0.868863	0.786208	0.960208	0.00584959
CASP7	0.63454	0.52164	0.771875	5.36e-06
IL10	0.650619	0.489413	0.864924	0.00308724
HIF1A	0.793935	0.67896	0.928381	0.00384018
ALG3	1.25053	1.00376	1.55796	0.0462131
FGFR3	1.18647	1.03508	1.36	0.0140851
NCK1	0.650802	0.522042	0.811321	0.000134062
BCL2L11	0.768924	0.639987	0.923839	0.00501786
CYBB	0.804859	0.737394	0.878498	1.17e-06
HLA-A	0.86595	0.781721	0.959255	0.00583834
FICD	0.747871	0.583182	0.959068	0.0220624
POR	1.4437	1.14309	1.82337	0.00205201
ATM	0.820863	0.678599	0.992952	0.042073
VCAM1	0.817463	0.729845	0.915599	0.000493365
PCSK9	1.24013	1.06497	1.4441	0.00560288
TRAPPC2	0.610337	0.441358	0.844011	0.00283237
BOK	1.25259	1.12683	1.39239	3.02e-05
BECN1	0.71098	0.548208	0.92208	0.0101251
RECK	0.713571	0.557752	0.912921	0.00725823
TOMM40	1.50337	1.18526	1.90684	0.000776102
SERPINI1	0.843551	0.748348	0.950866	0.00535988
COPB1	0.688674	0.568656	0.834023	0.000134754
NLRP3	0.682353	0.512232	0.908973	0.00899461
RUNX2	0.812292	0.670857	0.983545	0.0331755
NUPR1	0.864342	0.780823	0.956794	0.00492626
GABARAPL1	0.788751	0.646226	0.96271	0.0196121
TRAM1	0.728165	0.599946	0.883786	0.00132691
SRPRA	0.770761	0.609386	0.974869	0.0298323
UFL1	0.777244	0.648833	0.931069	0.0062349
HSPA6	0.88297	0.781162	0.998048	0.0464555
NR3C2	0.706383	0.540413	0.923325	0.0109668
IGF1	1.57308	1.01594	2.43575	0.0422703
TAP2	0.787481	0.682617	0.908454	0.00104998
FAS	0.746481	0.642849	0.866819	0.000125963
TMED4	0.729573	0.560987	0.948824	0.0186826
FOXO1	0.808376	0.668054	0.978172	0.0287538
USO1	0.794838	0.671874	0.940307	0.00741235
ITIH4	0.0840463	0.00809408	0.87271	0.03808
CD8A	0.805703	0.740568	0.876567	5.09e-07
TIA1	0.761179	0.63914	0.906519	0.00220775
OSBPL8	0.818209	0.69502	0.963232	0.0159559
MAN2A1	0.728388	0.574895	0.922863	0.00866948
UBQLN2	0.737933	0.569074	0.956896	0.0218878
NPLOC4	1.34084	1.04201	1.72538	0.0226179
KTN1	0.796542	0.67891	0.934554	0.00526774
C9orf72	0.636289	0.496602	0.815267	0.00035025
CP	0.708076	0.569301	0.88068	0.00192495
TMX1	0.775165	0.641684	0.936413	0.00825788
CALHM1	2.91e-05	1.19e-07	0.00710774	0.000196811
RAB6A	0.782223	0.638892	0.95771	0.0173887
ORMDL3	0.692065	0.517084	0.926259	0.0133217
RNFT1	0.725329	0.574967	0.915011	0.00674227
UFM1	0.7526	0.630121	0.898885	0.00171127
PTGS1	0.805529	0.684715	0.947659	0.00909672
CREB1	0.757243	0.592137	0.968386	0.0266941
PIK3CG	0.717759	0.590931	0.871808	0.000829239
MAN1A1	0.76997	0.676527	0.87632	7.5e-05
SCAMP5	0.831407	0.714068	0.968028	0.0173797
STAT3	0.652744	0.524898	0.81173	0.000125334
DNAJA1	0.818748	0.672759	0.996418	0.0459578
CCDC88B	0.658097	0.547124	0.791578	8.98e-06
RAB10	0.740199	0.570642	0.960137	0.0234249
MMP9	0.921773	0.864237	0.983139	0.0132469
ERGIC2	0.714184	0.585399	0.871303	0.000907087
SGPP1	0.663879	0.539626	0.816741	0.000106791
MGST1	1.14529	1.04358	1.2569	0.00424901
ESYT2	0.80682	0.674126	0.965633	0.0192104
PKD2	0.784644	0.663521	0.927877	0.00458257
CREBRF	0.592387	0.466174	0.752771	1.84e-05
TGM2	0.840625	0.754392	0.936714	0.00166737
STX18	0.680525	0.479236	0.966359	0.0314585
UBA52	1.30491	1.02324	1.66412	0.0319385
UBE2D1	0.661321	0.523324	0.835707	0.000534186
WNT1	0.0806299	0.016515	0.393652	0.00185594
ATXN3	0.508046	0.273582	0.943448	0.032009
ACE	0.800707	0.649329	0.987374	0.0376352
UBQLN4	1.32421	1.05388	1.66387	0.015932
FBXO6	0.783581	0.686846	0.89394	0.000285985
PML	0.666064	0.520721	0.851975	0.00121461
NGLY1	0.668952	0.486286	0.920233	0.0134792
PRKCSH	1.32786	1.01749	1.73292	0.0368336
IVL	1.17389	1.08906	1.26533	2.8e-05
UBXN4	0.706725	0.598126	0.83504	4.55e-05
JKAMP	0.631212	0.476028	0.836987	0.00139342
HSPA2	1.11998	1.02776	1.22048	0.00975293
TNFSF10	0.797156	0.714961	0.888799	4.44e-05
GSTP1	1.2039	1.08939	1.33045	0.000273915
GOSR1	0.627123	0.427046	0.920937	0.0173089
OPA3	1.65778	1.13946	2.41188	0.0082305
CYB5R3	1.25704	1.04609	1.51053	0.0146584
SVIP	0.781716	0.638405	0.957197	0.0171564
NLRP1	0.772535	0.634574	0.940491	0.010134
ZDHHC6	0.755672	0.589763	0.968254	0.0267571
F8	0.732592	0.551946	0.972362	0.0312423
TMX3	0.783684	0.646744	0.949619	0.0128639
SLC2A1	1.18297	1.03975	1.34591	0.0107121
ICAM1	0.836256	0.759053	0.92131	0.000296498
FMR1	0.683768	0.553051	0.84538	0.000445368
SSR3	0.804556	0.655504	0.987502	0.0375001
DUSP19	0.639747	0.450461	0.908572	0.0125723
HLA-DRA	0.85313	0.802688	0.906742	3.25e-07
TMCC1	0.649747	0.462421	0.91296	0.0129645
PSMD2	1.36068	1.04897	1.76503	0.0203363
DPM2	1.32295	1.06306	1.64637	0.0121439
COL9A2	0.857358	0.756595	0.97154	0.0158401
CAPN1	1.30481	1.0268	1.65808	0.0295317
NOTCH3	1.24875	1.10476	1.41151	0.000379671
SEC31B	0.663508	0.51509	0.854691	0.00149636
MCL1	0.644048	0.531528	0.780389	7.09e-06
FASLG	0.664396	0.556265	0.793547	6.44e-06
MAP2K1	0.670627	0.518066	0.868113	0.00241379
TLR2	0.676756	0.587795	0.779183	5.64e-08
GOLPH3	0.645517	0.52	0.801331	7.26e-05
RSAD2	0.720962	0.622978	0.834358	1.13e-05
FOXRED2	1.28896	1.09513	1.5171	0.00226682
KRT14	1.11969	1.07215	1.16935	3.28e-07
DSG3	1.2417	1.12065	1.37582	3.52e-05
FKBP5	0.841768	0.749508	0.945384	0.00363498
AIF1	0.787201	0.715057	0.866623	1.07e-06
SFTPC	1.12962	1.00728	1.26683	0.0371651
OSBPL3	0.847605	0.722164	0.994836	0.0430402
BET1	0.632527	0.495142	0.808031	0.000246346
RAB2A	0.740381	0.5645	0.97106	0.0298418
SCFD1	0.613301	0.480473	0.782849	8.64e-05
SELENOF	0.708447	0.597762	0.839627	6.99e-05
CYB5R4	0.652479	0.486888	0.874389	0.00425446
SPAST	0.758515	0.606741	0.948254	0.0152492
G6PC3	1.39453	1.11928	1.73747	0.00303254
VDAC1	1.5059	1.1535	1.96594	0.00261342
FPR2	0.430468	0.262339	0.706347	0.000850441
SERPINE1	0.897048	0.819192	0.982304	0.0190064
COG7	0.619668	0.427119	0.899021	0.0117146
PTEN	0.818774	0.695409	0.964024	0.0164089
RCN2	0.771483	0.644278	0.923801	0.00477094
MMP2	1.07821	1.00713	1.15431	0.0304523
TMED7	0.702719	0.58186	0.848682	0.000248441
